# Supplementary material for: Atlas of expression of acyl CoA binding protein/diazepam binding inhibitor (ACBP/DBI) in human and mouse
Source: Cell Death Dis. 2025 Feb 26;16(1):134. doi: 10.1038/s41419-025-07447-w (PMC11865319; doi:10.1038/s41419-025-07447-w)
Supplement: Supplementary file 2 — Additional file 1 [file 41419_2025_7447_MOESM2_ESM.xlsx]

## Sheet: Datsets figures 2 & 5
GEO datasets	Organs		Mouse	Human
GSE1281	Brain		E-MTAB-3579	E-MTAB-513
GSE64658	Colon		E-GEOD-22131	E-MTAB-1733
GSE15872	Stomach		E-GEOD-44366	E-MTAB-2836
GSE15872	Duodenum		E-GEOD-70484	E-MTAB-3358
GSE48370	Esophagus		E-GEOD-73175	E-MTAB-3716
GSE80005	Esophagus		E-GEOD-74747	E-MTAB-3871
GSE33906	Heart		E-MTAB-3718	E-MTAB-4344
GSE45583	Heart		E-MTAB-3725	E-MTAB-4840
GSE32386	Adrenal		E-MTAB-7175	E-MTAB-5782
GSE102137	Brain		E-MTAB-8573
GSE67389	Brown adipose tissue
GSE34765	Cerebellum		E-PROT-10	E-PROT-1
GSE46443	Cerebral cortex		E-PROT-11	E-PROT-3
GSE7357	Duodenum		E-PROT-13	E-PROT-29
GSE1148	Hypothalamus		E-PROT-15	E-PROT-30
GSE1560	Mouse aorta		E-PROT-16	E-PROT-31
GSE4040	Hippocampus		E-PROT-75	E-PROT-36
GSE7020	Spleen		E-PROT-78	E-PROT-43
GSE8044	White adipose tissue		E-PROT-79	E-PROT-45
GSE10744	Lung		E-PROT-81	E-PROT-61
GSE18304	Adrenal		E-PROT-85	E-PROT-62
GSE31561	Skeletal Muscle
GSE38205	Brain
GSE46209	Liver
GSE46443	Cerebral cortex
GSE66963	Uterus
GSE87102	Cerebellum
GSE21961	Hippocampus
GSE1148	Hypothalamus
GSE87102	Hypothalamus
GSE62013	Hypothalamus
GSE26037	Hypothalamus
GSE64004	Ileum
GSE35481	Jejunum
GSE140951	Kidney
GSE112831	Kidney
GSE64310	Kidney
GSE564	Liver
GSE62267	Liver
GSE120797	Liver
GSE14431	Lung
GSE67182	Mouse aorta
GSE129038	Ovary
GSE54774	Pancreas
GSE22086	Quadriceps
GSE74624	Quadriceps
GSE50001	Spleen
GSE28895	Stomach
GSE27568	Testis
GSE14585	Thymus
GSE66963	Uterus
GSE8044	White adipose tissue
GSE116483	White adipose tissue
GSE38337	White adipose tissue
