# Supplementary material for: Atlas of expression of acyl CoA binding protein/diazepam binding inhibitor (ACBP/DBI) in human and mouse
Source: Cell Death Dis. 2025 Feb 26;16(1):134. doi: 10.1038/s41419-025-07447-w (PMC11865319; doi:10.1038/s41419-025-07447-w)
Supplement: Supplementary file 3 — Additional file 2 [file 41419_2025_7447_MOESM3_ESM.xlsx]

## Sheet: Datsets figures 6 & 7
GEO datasets	TFs
GSE20918	Ar
GSE2259	Ar
GSE2260	Ar
GSE60253	Ar
GSE121078	Arnt
GSE80995	Arnt
GSE41122	Atf1
GSE41123	Atf1
GSE36904	Atf3
GSE44034	Atf3
GSE53973	Atf3
GSE107435	Bcl6
GSE16527	Bcl6
GSE20987	Bcl6
GSE59332	Bcl6
GSE89091	Bcl6
GSE125727	Bhlhe40
GSE135182	Bhlhe40
GSE49166	Bhlhe40
GSE59941	Bhlhe40
GSE85959	Bhlhe40
GSE110029	Cebpa
GSE146288	Cebpa
GSE14917	Cebpa
GSE23084	Cebpa
GSE23800	Cebpa
GSE29285	Cebpa
GSE41596	Cebpa
GSE42498	Cebpa
GSE45430	Cebpa
GSE47813	Cebpa
GSE49975	Cebpa
GSE55760	Cebpa
GSE84388	Cebpa
GSE19113	Cebpb
GSE30834	Cebpb
GSE53770	Cebpb
GSE51447	Creb1
GSE8944	Creb1
GSE108825	Ctcf
GSE11664	Ctcf
GSE34091	Ctcf
GSE38048	E2f1
GSE56006	E2f1
GSE71380	E2f1
GSE71381	E2f1
GSE102379	E2f3
GSE24594	E2f3
GSE32355	E2f3
GSE42533	E2f3
GSE67081	E2f3
GSE162549	Ebf1
GSE21454	Ebf1
GSE21455	Ebf1
GSE46004	Ebf1
GSE51385	Ebf1
GSE67415	Ebf1
GSE78843	Ebf1
GSE78844	Ebf1
GSE87634	Ebf1
GSE2192	Ebf1, Pparg
GSE4752	Egr1
GSE5587	Egr1
GSE46243	Egr2
GSE18383	Ep300
GSE47699	Ep300
GSE46481	Erg
GSE48600	Erg
GSE65077	Erg
GSE140157	Ets1
GSE59744	Ets1
GSE79742	Ets1
GSE3765	Etv4
GSE6588	Etv4
GSM5595304	Etv4
GSE50621	Fos
GSE60049	Fos
GSE676	Fos
GSE32347	Foxa1
GSE32244	Foxa1, Foxa2
GSE19204	Foxa2
GSE77527	Foxa2
GSE97073	Foxa2
GSE23341	Gabpa
GSE49083	Gabpa
GSE14980	Gata1
GSE40273	Gata1
GSE49990	Gata1
GSE25079	Gata1,Runx1
GSE40660	Gata2
GSE40661	Gata2
GSE49989	Gata2
GSE89354	Gata2
GSE12986	Gata3
GSE199279	Gata3
GSE39864	Gata3
GSE46723	Hes1
GSE50234	Hes1
GSE52106	Hes1
GSE14336	Hif1a
GSE27309	Hif1a
GSE75745	Hif1a
GSE30860	Ikzf1
GSE65554	Ikzf1
GSE75712	Ikzf1
GSE75827	Ikzf1
GSE11809	Irf1
GSE81780	Irf1
GSE96062	Irf1
GSE38693	Jun
GSE88898	Jun
GSE47898	Jun, Jund
GSE118123	Jund
GSE171200	Klf1
GSE171289	Klf1
GSE35594	Klf1
GSE36427	Klf1
GSE15324	Klf4
GSE26076	Klf4
GSE47694	Klf4
GSE115716	Lef1
GSE129917	Lef1
GSE42637	Lef1
GSE83158	Lef1
GSE19528	Myb
GSE30745	Myb
GSE60365	Myb
GSE10954	Myc
GSE12536	Myc
GSE12538-progenitors	Myc
GSE143253	Myc
GSE15161-WC	Myc
GSE18558	Myc
GSE19502	Myc
GSE30323	Myc
GSE32230	Myc
GSE39443	Myc
GSE55272-24M-sm	Myc
GSE55272-5M-ad	Myc
GSE55272-5M-liver	Myc
GSE55272-5M-SK	Myc
GSE56009	Myc
GSE59211	Myc
GSE61406	Myc
GSE7162	Myc
GSE77385	Myc
GSE21063	Nfatc1
GSE37219	Nfatc1
GSE57314	Nfatc1
GSE865	Nfe2l2
GSE867	Nfe2l2
GSE8969	Nfe2l2
GSE35124	Nfe2l2, Nrf1
GSE166398	Nfkb1
GSE23497	Nfkb1
GSE29701	Nfkb1
GSE103675	Nr3c1
GSE89310	Nrf1
GSE127485	Pax5
GSE39554	Pax5
GSE45260	Pax5
GSE107210	Phf8
GSE107292	Phf8
GSE66088	POLR2A
GSE43850	Pou2f1
GSE183049	Pou5f1
GSE38126	Pou5f1
GSE4189	Pou5f1
GSE12929	Pparg
GSE20621	Pparg
GSE25123	Pparg
GSE9131	Pparg
GSE100593	Rbpj
GSE213371	Rbpj
GSE22418	Rbpj
GSE135136	Rela
GSE56067	Rela
GSE176446	Relb
GSE34990	Relb
GSE43154	Relb
GSE23033	Rnf2
GSE129038	Runx1
GSE47375	Runx1
GSE47377	Runx1
GSE64541	Runx1
GSE38096	SIN3A
GSE90986	SIN3A
GSE91022	SIN3A
GSE100247	Smad4
GSE142115	Smad4
GSE142117	Smad4
GSE49826	Smad4
GSE67182	Smad4
GSE52497	Sp1
GSE27873	Spi1
GSE33031	Spi1
GSE5654	Spi1
GSE10870	Srf
GSE13333	Srf
GSE19874	Srf
GSE25548	Srf
GSE3181	Srf
GSE7412	Srf
GSE84142	Srf
GSE32137	Stat1
GSE33057	Stat1
GSE40666	Stat1
GSE43481	Stat1
GSE48970	Stat1
GSE61414	Stat1
GSE63025	Stat1
GSE12262	Stat3
GSE15955	Stat3
GSE21670	Stat3
GSE22251	Stat3
GSE6846	Stat3
GSE24851	Tbp
GSE5807	Tbp
GSE19923	Tcf12
GSE27402	Tcf12
GSE9749	Tcf12
GSE60058	Tfap2a
GSE58078	TFAP4
GSE74626	TFAP4
GSE147709	Trp53
GSE34760	Trp53
GSE41601	Trp53
GSE69038	Trp53
GSE9144	Trp53
GSE17442	Usf1
GSE76615	Usf1
GSE12886	Wt1
GSE15325	Wt1
GSE15326	Wt1
GSE180031	Wt1
GSE18358	Wt1
GSE37231	Wt1
GSE75924	Wt1
GSE39009	Yy1
GSE53496	Yy1
GSE68429	Yy1
GSE68443	Yy1
GSE70562	Yy1
GSE85602	Yy1
GSE28449	Zbtb7a
GSE41839	Zbtb7a
GSE70680	Zbtb7a
GSE110141	Zeb1
GSE61395	Zeb1
GSE87472	Zeb1
